# Supplementary material for: Extraction, Characterisation and Evaluation of Antioxidant and Probiotic Growth Potential of Water-Soluble Polysaccharides from Ulva rigida Macroalgae
Source: Foods. 2024 May 23;13(11):1630. doi: 10.3390/foods13111630 (PMC11171798; doi:10.3390/foods13111630)
Supplement: Supplementary file 1 [file foods-13-01630-s001.zip]

Archive with 1 entries (1 files):
- foods-3015897-supplementary.pdf
